# Supplementary material for: The R3-Type MYB Transcription Factor BrMYBL2.1 Negatively Regulates Anthocyanin Biosynthesis in Chinese Cabbage (Brassica rapa L.) by Repressing MYB–bHLH–WD40 Complex Activity
Source: Int J Mol Sci. 2022 Mar 21;23(6):3382. doi: 10.3390/ijms23063382 (PMC8949199; doi:10.3390/ijms23063382)
Supplement: Supplementary file 1 [file ijms-23-03382-s001.zip]

Archive with 1 entries (1 files):
- For-IJMS_BrMYBL2-1_supp.pdf
